# Supplementary material for: Agreement among Mediterranean Diet Pattern Adherence Indexes: MCC-Spain Study
Source: Nutrients. 2019 Feb 26;11(3):488. doi: 10.3390/nu11030488 (PMC6471750; doi:10.3390/nu11030488)
Supplement: Supplementary file 1 [file nutrients-11-00488-s001.zip]

Archive with 1 entries (1 files):
- nutrients-435679-supplementary.xlsx
