# Supplementary material for: Agreement among Mediterranean Diet Pattern Adherence Indexes: MCC-Spain Study
Source: Nutrients. 2019 Feb 26;11(3):488. doi: 10.3390/nu11030488 (PMC6471750; doi:10.3390/nu11030488)
Supplement: Supplementary file 1 [file nutrients-11-00488-s001.zip › nutrients-435679-supplementary.xlsx]

## Sheet: Table S1
Supplementary Table S1. Socio-demographic characteristics of the total of controls and the FFQ-controls included in our study.									Supplementary Table S2. Percentage and confidence intervals of the levels of adherence to the Mediterranean diet.
Variables	Total controls			FFQ-Controls							Sample	Percent	95% CI
	(N=4,098)			(N=3,640)					MDS (Mediterranean Diet Score)	Low	1196	32.86	(31.32 - 34.97)
	N	%		N	%					Medium	1578	43.35	(41.73 - 44.97)
Age										High	866	23.79	(22.39 - 25.19)
Mean (SD)	62.9 (12.1)			62.8 (12.0)
Sex									aMED (alternative Mediterranean Diet)	Low	1398	38.41	(36.81 - 40.00)
Men	2060	50.3		1854	50.9					Medium	1440	39.56	(37.96 - 41.16)
Women	2038	49.7		1786	49.1					High	802	22.03	(20.67 - 23.40)
Education level
Less than primary	753	18.4		633	17.4				rMED (relative Mediterranean Diet)	Low	875	24.04	(22.64 - 25.44)
Primary school	1306	31.9		1165	32					Medium	1623	44.59	(42.95 - 46.21)
Secondary	1182	28.8		1067	29.3					High	1142	31.37	(29.85 - 32.89)
University	857	20.9		775	21.3
Race									DS (Dietary Score)	Low	1094	30.05	(28.55 - 31.56)
Caucasian	4031	98.5093		6475	98.7494					Medium	1190	32.69	(31.15 - 34.23)
Non caucasian	61	1.5		82	1.3					High	1356	37.25	(35.67 - 38.83)
Marital status
Single	353	8.6		545	8.3				LBAS (Literature-based adherence score)	Low	1168	32.09	(30.56 - 33.62)
Married	3065	75		5002	76.3					Medium	1313	36.07	(34.50 - 37.64)
Living with a partner	253	6.2		357	5.5					High	1159	31.84	(30.31 - 33.67)
Widowed	417	10.2		644	9.8
Province
Asturias	232	5.7		215	5.9
Barcelona	1036	25.3		921	25.3
Cantabria	377	9.2		336	9.2
Girona	82	2		75	2.1
Granada	187	4.6		153	4.2
Guipuzcoa	362	8.8		349	9.6
Huelva	177	4.3		110	3
León	441	10.8		440	12.1
Madrid	733	17.9		646	17.8
Murcia	42	1		40	1.1
Navarra	274	6.7		244	6.7
Valencia	155	3.8		111	3.1
